# Supplementary material for: Functional morphology of immature mating in a widow spider
Source: Front Zool. 2021 Apr 26;18:19. doi: 10.1186/s12983-021-00404-1 (PMC8074507; doi:10.1186/s12983-021-00404-1)
Supplement: Supplementary file 4 — Additional file 4: Dataset S1. Data generated and analysed during the current study. [file 12983_2021_404_MOESM4_ESM.xlsx]

## Sheet: Plugging
ID female	Developmental stage	ID male	Presence of male genital structures/plugging occurrence	# Plugs (all plug types)	# Embolus tips (1st plug type)	# Larger embolus parts (2nd plug type)	Plug in the entrance of the left spermatheca	Plug in the entrance of the right spermatheca	Plug in the entrance of the spermatheca (left & right)	plugging success (embolus found inside the female genitalia)	Presence of emboli on palp	# of embolus losses (left & right palp)	Cannibalism of male
18.35	Subadult	16.34	0	0	0	0	-	-	-	-	-	-	-
22.28	Subadult	17.48	0	0	0	0	-	-	-	-	1	0	0
24.23	Subadult	23.22	0	0	0	0	-	-	-	0	0	1	0
17.47	Subadult	22.37	0	0	0	0	-	-	-	-	1	0	0
14.29	Subadult	25.18	1	2	2	0	1	1	1	1	0	2	0
23.20	Subadult	14.33	0	0	0	0	-	-	-	-	1	0	0
14.33	Subadult	25.19	1	1	1	0	-	1	1	1	0	1	0
25.09	Subadult	14.34	0	0	0	0	-	-	-	-	1	0	0
22.30	Subadult	15.14	0	0	0	0	-	-	-	0	0	2	0
15.22	Subadult	14.35	0	0	0	0	-	-	-	-	1	0	0
25.16	Subadult	23.29	0	0	0	0	-	-	-	-	1	0	0
15.21	Subadult	14.36	1	1	1	0	1	-	1	1	0	1	0
20.24	Subadult	23.32	0	0	0	0	-	-	-	-	1	0	0
14.31	Subadult	14.32	1	2	2	0	1	1	1	1	0	2	0
24.16	Subadult	14.39	1	2	2	0	1	1	1	1	0	2	0
24.17	Subadult	15.28	1	1	1	0	1	-	1	1	0	1	0
24.18	Subadult	20.27	1	2	2	0	1	1	1	1	0	2	0
22.26	Subadult	25.17	1	1	1	0	-	1	1	1	0	1	0
25.15	Subadult	22.42	1	2	2	0	1	1	1	1	0	2	0
15.26	Subadult	22.35	1	2	2	0	1	1	1	1	0	2	0
24.08	Subadult	A	1	2	2	0	1	1	1	-	-	-	0
24.13	Subadult	13.31	1	1	0	1	0	-	0	1	0	1	0
24.09	Subadult	14.21	1	1	1	0	1	-	1	1	0	1	0
25.12	Subadult	14.42	1	1	1	0	1	-	1	1	0	1	0
25.10	Subadult	14.41	0	0	0	0	-	-	-	-	1	0	0
24.19	Subadult	23.25	1	1	1	0	1	-	1	0	0	2	0
15.23	Subadult	23.26	1	1	1	0	1	-	1	1	0	1	0
25.14	Subadult	22.32	1	1	1	0	1	-	1	1	0	1	0
15.27	Subadult	23.24	1	2	2	0	1	1	1	1	0	2	0
14.32	Subadult	23.30	1	2	2	0	1	1	1	1	0	2	0
18.55	Subadult	13.34	0	0	0	0	-	-	-	-	1	0	0
15.24	Subadult	22.36	1	2	2	0	1	1	1	1	0	2	0
24.22	Subadult	21.48	0	0	0	0	-	-	-	-	1	0	0
23.18	Subadult	22.31	1	2	2	0	1	1	1	1	0	2	0
24.20	Subadult	22.45	1	2	2	0	1	1	1	1	0	2	0
14.30	Subadult	22.43	1	2	2	0	1	1	1	1	0	2	0
18.56	Subadult	23.23	1	1	1	0	1	-	1	1	0	1	0
15.18	Subadult	23.28	0	0	0	0	-	-	-	-	1	0	0
24.21	Subadult	22.33	1	2	2	0	1	1	1	1	0	2	0
22.27	Subadult	25.20	0	0	0	0	-	-	-	-	1	0	0
24.14	Subadult	22.19	1	2	2	0	1	1	1	1	0	2	0
25.13	Subadult	23.21	1	2	2	0	1	1	1	1	0	2	0
20.23	Subadult	25.21	1	2	2	0	1	1	1	1	0	2	0
23.19	Subadult	22.46	0	0	0	0	-	-	-	-	1	0	0
15.19	Subadult	14.40	0	0	0	0	-	-	-	-	1	0	0
15.17	Subadult	22.34	0	0	0	0	-	-	-	-	1	0	0
16.47	Subadult	19.17	1	2	2	0	1	1	1	1	0	2	0
12.04	Subadult	9.07	0	0	0	0	-	-	-	0	0	2	0
3.08	Subadult	4.08	1	2	2	0	1	1	1	1	0	2	0
10.17	Subadult	7.07	1	2	2	0	1	1	1	0	0	2	0
16.45	Subadult	17.18	1	1	1	0	0	-	0	1	0	1	0
19.23	Subadult	16.11	1	2	2	0	1	1	1	1	0	2	0
22.13	Subadult	B	0	0	0	0	-	-	-	-	-	-	0
5.17	Adult	4.02	1	1	1	0	1	-	1	1	0	1	1
5.03	Adult	3.06	1	2	2	0	1	1	1	1	0	2	1
6.01	Adult	11.10	1	2	2	0	1	1	1	1	0	2	1
5.12	Adult	7.08	1	2	2	0	1	1	1	1	0	2	1
15.03	Adult	18.28	0	0	0	0	-	-	-	-	1	0	1
15.07	Adult	20.05	1	1	0	1	1	-	1	1	0	1	1
4.11	Adult	16.31	1	1	1	0	-	1	1	1	0	1	1
R-L 9	Adult	11.16	1	1	1	0	1	-	1	1	0	1	1
19.39	Adult	18.52	1	1	1	0	1	-	1	1	0	1	1
16.03	Adult	25.07	0	0	0	0	-	-	-	0	0	1	1
23.02	Adult	14.26	0	0	0	0	-	-	-	-	1	0	1
4.07	Adult	21.41	1	1	1	0	-	1	1	-	-	-	1
20.02	Adult	18.53	1	2	2	0	1	1	1	1	0	2	1
20.07	Adult	11.17	1	2	2	0	1	1	1	1	0	2	1
R-L 5	Adult	22.24	1	2	2	0	0	0	0	-	-	-	1
R-L 10	Adult	23.16	0	0	0	0	-	-	-	-	1	0	1
19.47	Adult	23.14	1	1	1	0	-	1	1	1	0	1	1
19.61	Adult	23.13	0	0	0	0	-	-	-	0	0	1	1
10.04	Adult	24.11	0	0	0	0	-	-	-	-	1	0	1
18.20	Adult	23.15	0	0	0	0	-	-	-	-	1	0	1
10.25	Adult	15.01	0	0	0	0	-	-	-	0	0	1	0
5.02	Adult	7.16	1	1	1	0	-	1	1	0	0	2	1
13.19	Adult	19.11	1	1	0	1	1	-	1	1	0	1	1
16.08	Adult	21.07	0	0	0	0	-	-	-	0	0	1	1
14.09	Adult	19.96	1	1	1	0	-	1	1	1	0	1	1
18.24	Adult	22.10	0	0	0	0	-	-	-	0	0	2	1
14.06	Adult	17.03	0	0	0	0	-	-	-	-	1	0	1
3.10	Adult	22.03	1	2	1	1	1	1	1	1	0	2	1
R-L 11	Adult	19.32	0	0	0	0	-	-	-	0	0	1	1
4.22	Adult	19.92	1	1	1	0	1	-	1	1	0	1	1
4.10	Adult	19.95	1	1	1	0	-	1	1	1	0	1	1
1.08	Adult	19.18	0	0	0	0	-	-	-	0	0	1	1
19.55	Adult	C	1	1	1	0	1	-	1	-	-	-	1
7.35	Adult	20.22	0	0	0	0	-	-	-	-	1	0	1
R-L 6	Adult	D	0	0	0	0	-	-	-	-	-	-	1
3.09	Adult	E	0	0	0	0	-	-	-	-	-	-	1
16.23	Adult	F	0	0	0	0	-	-	-	-	-	-	1

## Sheet: Spermathecae_measurements
ID Female		ID Female_coded	Developmental stage	Mating status	Inner surface of spermatheca AL [µm2]	Cuticle of spermatheca AL (thickness) [µm]	Cuticle of spermatheca AL (thickness) [µm] MEAN	Surrounding epithelium of spermatheca AL (thickness) [µm]	Surrounding epithelium of spermatheca AL (thickness) [µm] MEAN	Inner surface of spermatheca PL [µm2]	Cuticle of spermatheca PL (thickness) [µm]	Cuticle of spermatheca PL (thickness) [µm] MEAN	Surrounding epithelium of spermatheca PL (thickness) [µm]	Surrounding epithelium of spermatheca PL (thickness) [µm] MEAN
18_38_1		1	subadult	virgin	19765.3	7.08	6.15125	37.35	33.915	16860	4.83	5.51875	26.72	30.8737
18_38_1		1	subadult	virgin		5.8		25.11			6.15		50.09
18_38_1		1	subadult	virgin		6.44		18.03			5.47		22.54
18_38_1		1	subadult	virgin		6.44		25.76			5.92		22.77
18_38_1		1	subadult	virgin		6.83		53.96			5.47		38.96
18_38_1		1	subadult	virgin		6.15		40.3			4.79		41.66
18_38_1		1	subadult	virgin		5.92		46.9			5.15		26.72
18_38_1		1	subadult	virgin		4.55		23.91			6.37		17.53
18_39_1		2	subadult	virgin	23248.8	6.76	7.075	46.04	40.825	16751.9	5.8	5.945	35.74	40.595
18_39_1		2	subadult	virgin		7.52		45.99			5.7		50.54
18_39_1		2	subadult	virgin		8.06		35.74			5.47		31.88
18_39_1		2	subadult	virgin		7.52		43.94			6.15		45.99
18_39_1		2	subadult	virgin		7.41		32.2			6.44		46.69
18_39_1		2	subadult	virgin		6.15		44.17			6.83		38.93
18_39_1		2	subadult	virgin		6.12		28.66			5.47		36.06
18_39_1		2	subadult	virgin		7.06		49.86			5.7		38.93
18_40_1		3	subadult	virgin	16803.2	7.6	7.87167	26.86	26.205	17424.9	8.05	7.30667	25.12	25.4014	Inner surface AL: big piece of spermathecal wall is missing, inner surface PL: piece of spermathecal wall is missing and a part is covered
18_40_1		3	subadult	virgin		7.73		15.46			7.29		33.47
18_40_1		3	subadult	virgin		-		26.41			8.69		35.1
18_40_1		3	subadult	virgin		-		28.98			-		15.74
18_40_1		3	subadult	virgin		8.23		30.21			6.12		25.12
18_40_1		3	subadult	virgin		7.73		28.98			6.61		27.78
18_40_1		3	subadult	virgin		8.2		26.87			7.08		-
18_40_1		3	subadult	virgin		7.74		25.87			-		15.48
18_51_1		4	subadult	virgin	26024.3	6.44	6.02875	30.59	32.09	24009	5.8	5.575	37.99	32.4
18_51_1		4	subadult	virgin		6.61		23			5.7		51.23
18_51_1		4	subadult	virgin		5.47		23.83			6.12		29.95
18_51_1		4	subadult	virgin		7.06		38.02			5.46		30.96
18_51_1		4	subadult	virgin		5.8		23.51			6.44		10.3
18_51_1		4	subadult	virgin		5.03		45.08			5.24		31.88
18_51_1		4	subadult	virgin		6.12		36.71			4.83		36.38
18_51_1		4	subadult	virgin		5.7		35.98			5.01		30.51
19_18_1		5	subadult	virgin	20655.7	12.56	11.6687	16.75	22.4225	15454.1	14.17	11.345	37.99	26.4314
19_18_1		5	subadult	virgin		12.52		20.72			12.09		30.28
19_18_1		5	subadult	virgin		12.88		34.77			11.59		30.91
19_18_1		5	subadult	virgin		10.48		15.48			7.95		-
19_18_1		5	subadult	virgin		11.59		16.1			9.02		16.1
19_18_1		5	subadult	virgin		11.61		28.92			10.94		20.72
19_18_1		5	subadult	virgin		11.92		32.52			12.24		25.11
19_18_1		5	subadult	virgin		9.79		14.12			12.76		23.91
18_41_1		6	subadult	mated	16426.2	16.42	14.7157	-		17471.2	16.74	13.7413	16.74	26.6825
18_41_1		6	subadult	mated		13.53		24.24			14.8		-
18_41_1		6	subadult	mated		15.13		-			12.88		-
18_41_1		6	subadult	mated		12.07		-			12.52		-
18_41_1		6	subadult	mated		15.46		-			12.24		44.11
18_41_1		6	subadult	mated		13.66		-			12.29		34.61
18_41_1		6	subadult	mated		16.74		-			13.2		11.27
18_41_1		6	subadult	mated		-		-			15.26		-
18_43_1		7	subadult	mated	19654.4	10.95	11.3287	43.47	38.275	22915.8	9.66	9.15375	40.9	31.49
18_43_1		7	subadult	mated		10.25		34.83			10.02		36.66
18_43_1		7	subadult	mated		10.63		38.64			7.73		32.84
18_43_1		7	subadult	mated		11.84		36.2			8.88		32.1
18_43_1		7	subadult	mated		12.56		24.79			9.99		25.44
18_43_1		7	subadult	mated		11.38		37.11			8.91		28.47
18_43_1		7	subadult	mated		10.95		45.4			8.7		21.58
18_43_1		7	subadult	mated		12.07		45.76			9.34		33.93
18_55_1		8	subadult	mated	24916.6	17.39	15.2575	34.13	25.5087	20135.7	15.13	13.3813	32.84	30.73
18_55_1		8	subadult	mated		16.17		19.58			12.75		38.71
18_55_1		8	subadult	mated		13.2		21.9			12.88		20.61
18_55_1		8	subadult	mated		13.21		21.41			13.89		38.48
18_55_1		8	subadult	mated		15.14		19.97			12.56		38.32
18_55_1		8	subadult	mated		14.12		32.56			12.98		30.28
18_55_1		8	subadult	mated		18.03		32.2			13.2		19.96
18_55_1		8	subadult	mated		14.8		22.32			13.66		26.64
19_01_1		9	subadult	mated	25037.4	10.31	7.89125	20.61	27.5263	21245.4	6.44	5.3475	43.14	33.4638
19_01_1		9	subadult	mated		8.88		15.03			5.01		39.16
19_01_1		9	subadult	mated		5.8		15.13			5.8		39.93
19_01_1		9	subadult	mated		7.06		32.56			5.7		33.7
19_01_1		9	subadult	mated		8.37		27.05			4.51		38.32
19_01_1		9	subadult	mated		7.56		31.19			5.46		25.27
19_01_1		9	subadult	mated		7.41		39.93			4.83		19.96
19_01_1		9	subadult	mated		7.74		38.71			5.03		28.23
19_02_1		10	subadult	mated	25912.4	18.36	15.21	22.54	38.6125	24219.8	14.17	12.0687	27.37	37.81
19_02_1		10	subadult	mated		16.17		20.5			9.79		46.45
19_02_1		10	subadult	mated		13.52		40.57			11.27		42.18
19_02_1		10	subadult	mated		15.26		36.2			11.61		41.21
19_02_1		10	subadult	mated		14.17		42.18			12.88		42.51
19_02_1		10	subadult	mated		15.72		39.16			11.84		35.75
19_02_1		10	subadult	mated		14.81		55.38			12.24		28.98
19_02_1		10	subadult	mated		13.67		52.37			12.75		38.03
19_03_1		11	subadult	mated	19776.2	12.24	11.09	31.23	30.2975	16917.6	10.63	10.58	43.79	30.3357
19_03_1		11	subadult	mated		10.93		16.85			10.02		10.93
19_03_1		11	subadult	mated		9.34		30.91			10.31		-
19_03_1		11	subadult	mated		11.34		23.66			10.47		37.57
19_03_1		11	subadult	mated		10.63		24.47			10.63		28.33
19_03_1		11	subadult	mated		10.03		33.24			11.84		34.61
19_03_1		11	subadult	mated		11.91		42.18			10.95		28.66
19_03_1		11	subadult	mated		12.3		39.84			9.79		28.46
18_26_1		16	adult	virgin	24743.5	28.01	23.77	19.97	22.6343	16331.4	17.39	19.7225	32.2	23.4
18_26_1		16	adult	virgin		35.52		-			20.04		15.71
18_26_1		16	adult	virgin		21.57		12.56			20.95		27.78
18_26_1		16	adult	virgin		22.77		33.24			19.32		12.56
18_26_1		16	adult	virgin		21.89		16.1			19.35		16.62
18_26_1		16	adult	virgin		20.95		33.47			24.15		17.71
18_26_1		16	adult	virgin		19.64		18.04			16.62		32.1
18_26_1		16	adult	virgin		19.81		25.06			19.96		32.52
18_29_1		17	adult	virgin	28859.7	28.34	26.0088	24.15	24.835	23114.7	28.98	31.3386	15.78	24.9067
18_29_1		17	adult	virgin		35.29		18.77			35.06		45.53
18_29_1		17	adult	virgin		26.73		20.93			-		-
18_29_1		17	adult	virgin		24.82		31.88			28.46		30.29
18_29_1		17	adult	virgin		24.15		26.08			25.76		25.76
18_29_1		17	adult	virgin		24.14		27.78			34.83		25.96
18_29_1		17	adult	virgin		20.61		19.32			31.89		6.12
18_29_1		17	adult	virgin		23.99		29.77			34.39		-
18_30_1		18	adult	virgin	25886.2	27.05	25.7387	18.67	23.085	22160.2	-	23.6017	27.37	22.2463
18_30_1		18	adult	virgin		25.27		25.04			25.04		31.88
18_30_1		18	adult	virgin		25.28		17.14			24.47		26.08
18_30_1		18	adult	virgin		26.87		14.58			20.49		20.26
18_30_1		18	adult	virgin		22.22		19.96			23.5		13.84
18_30_1		18	adult	virgin		25.6		22.63			19.77		24.24
18_30_1		18	adult	virgin		24.48		40.25			28.34		14.49
18_30_1		18	adult	virgin		29.14		26.41			-		19.81
18_50_1		19	adult	virgin	22726.7	36.71	29.86	21.57	29.985	21199.8	26.08	24.905	42.82	40.4125
18_50_1		19	adult	virgin		41.07		17.81			25.5		54.19
18_50_1		19	adult	virgin		27.69		14.81			26.08		66.97
18_50_1		19	adult	virgin		30.96		32.33			24.11		47.96
18_50_1		19	adult	virgin		26.79		42.6			23.18		32.2
18_50_1		19	adult	virgin		23.68		25.73			23.22		17.99
18_50_1		19	adult	virgin		25.11		50.88			21.92		19.27
18_50_1		19	adult	virgin		26.87		34.15			29.15		41.9
19_22_1		20	adult	virgin	23038.8	27.69	26.8683	12.88	21.45	20596.5	23.83	21.04	35.42	33.5288
19_22_1		20	adult	virgin		-		12.75			22.09		44.17
19_22_1		20	adult	virgin		-		10.95			18.67		36.71
19_22_1		20	adult	virgin		26.87		30.74			20.27		33.47
19_22_1		20	adult	virgin		25.11		37.35			20.28		29.62
19_22_1		20	adult	virgin		26.45		32.6			19.12		32.78
19_22_1		20	adult	virgin		26.4		12.88			20.93		29.3
19_22_1		20	adult	virgin		28.69		-			23.13		26.76
19_21_1		21	adult	mated	26332.6	26.4	23.545	28.01	27.2925	21969.2	30.59	23.15	34.13	36.9657
19_21_1		21	adult	mated		24.82		18.44			-		51.23
19_21_1		21	adult	mated		26.4		17.39			21.57		34.14
19_21_1		21	adult	mated		16.17		23.45			20.54		43.08
19_21_1		21	adult	mated		20.62		45.08			19.97		28.66
19_21_1		21	adult	mated		25.05		30.28			19.81		41.44
19_21_1		21	adult	mated		25.15		36.73			19.97		26.08
19_21_1		21	adult	mated		23.75		18.96			29.6		-
18_10_1		22	adult	mated	22215.5	-	24.0167	24.47	35.3775	16336	30.92	27.9862	15.78	36.7712
18_10_1		22	adult	mated		-		34.83			25.44		48.18
18_10_1		22	adult	mated		23.18		7.08			23.5		59.89
18_10_1		22	adult	mated		23.68		34.15			25.5		47.36
18_10_1		22	adult	mated		-		42.18			28.34		31.23
18_10_1		22	adult	mated		25.19		41.26			28.46		31.42
18_10_1		22	adult	mated		-		50.55			26.4		36.38
18_10_1		22	adult	mated		-		48.5			35.33		23.93
18_56_1		23	adult	mated	20008.1	34.45	31.025	-	24.1875	25642.1	26.27	27.7443	-
18_56_1		23	adult	mated		26.41		32.33			29.6		17.76
18_56_1		23	adult	mated		30.91		-			26.43		-
18_56_1		23	adult	mated		32.1		30.05			30.51		5.01
18_56_1		23	adult	mated		30.27		17.07			25.12		33.17
18_56_1		23	adult	mated		26.8		-			24.36		-
18_56_1		23	adult	mated		32.2		-			31.92		-
18_56_1		23	adult	mated		35.06		17.3			-		-
18_57_1		24	adult	mated	26298.2	21.27	22.4638	21.29	22.665	25035	28.01	23.5037	21.25	23.6357
18_57_1		24	adult	mated		23		23.91			20.04		36.2
18_57_1		24	adult	mated		20.93		19			19.71		20.06
18_57_1		24	adult	mated		25.27		22.54			17.99		24.59
18_57_1		24	adult	mated		19.32		25.44			23.18		14.17
18_57_1		24	adult	mated		22.09		28.69			21.86		29.6
18_57_1		24	adult	mated		22.55		18.36			30.59		-
18_57_1		24	adult	mated		25.28		22.09			26.65		19.58
18_58_1		25	adult	mated	26604.3	35.42	29.2462	16.75	24.9357	13399.1	-	37.8217	-	24.07
18_58_1		25	adult	mated		30.97		7.52			38.71		17.3
18_58_1		25	adult	mated		29.94		-			36.38		32.53
18_58_1		25	adult	mated		25.05		29.6			34.61		30.28
18_58_1		25	adult	mated		26.08		36.06			31.88		-
18_58_1		25	adult	mated		27.32		23.68			39.62		16.17
18_58_1		25	adult	mated		28.45		29.07			45.73		-
18_58_1		25	adult	mated		30.74		31.87			-		-
18_59_1		26	adult	mated	20171.5	45.4	32.57	11.92	18.7975	21632	35.1	29.0071	24.15	24.0363
18_59_1		26	adult	mated		37.42		10.18			-		39.39
18_59_1		26	adult	mated		28.66		14.81			22.86		29.3
18_59_1		26	adult	mated		30.51		22.09			27.78		25.27
18_59_1		26	adult	mated		27.05		25.76			27.69		17.39
18_59_1		26	adult	mated		31.19		23.23			26.09		25.57
18_59_1		26	adult	mated		29.97		18.36			28.01		16.42
18_59_1		26	adult	mated		30.36		24.03			35.52		14.8
19_05_1		27	adult	mated	21921.3	36.07	29.8433	27.7	35.1629	22252.7	26.08	26.0429	40.57	30.91
19_05_1		27	adult	mated		28.01		35.98			24.49		46.06
19_05_1		27	adult	mated		29.63		46.37			24.48		34.79
19_05_1		27	adult	mated		-		33.47			24.82		30.05
19_05_1		27	adult	mated		27.05		34.45			-		30.27
19_05_1		27	adult	mated		28.99		27.59			24.54		25.4
19_05_1		27	adult	mated		29.31		40.58			26.72		13.52
19_05_1		27	adult	mated		-		-			31.17		26.62
19_06_1		28	adult	mated	24679.5	31.55	27.4029	20.61	22.5614	21898.5	28.66	27.5287	18.67	24.7687
19_06_1		28	adult	mated		30.96		15.48			28.53		31.04
19_06_1		28	adult	mated		29.62		16.1			28.66		24.79
19_06_1		28	adult	mated		25.57		41.1			28		29.6
19_06_1		28	adult	mated		25.76		33.49			22.54		24.79
19_06_1		28	adult	mated		22.79		15.48			28		22.31
19_06_1		28	adult	mated		25.57		15.67			27.37		26.73
19_06_1		28	adult	mated		-		-			28.47		20.22
19_07_1		29	adult	mated	23413.6	43.79	29.92	14.49	20.5138	19954.6	28.98	26.3014	34.13	24.2837
19_07_1		29	adult	mated		44.17		6.61			-		24.82
19_07_1		29	adult	mated		24.79		13.52			25.44		32.52
19_07_1		29	adult	mated		23.46		24.13			25.95		24.14
19_07_1		29	adult	mated		23.83		37.67			25.76		12.24
19_07_1		29	adult	mated		26.35		25.19			24.59		18.44
19_07_1		29	adult	mated		26.09		23.83			28.01		20.28
19_07_1		29	adult	mated		26.88		18.67			25.38		27.7

## Sheet: Legend
Legend - location of male genital structures inside the female genitalia of Latrodectus geometricus
Developmental stage
Term	Explanation
Subadult	late-subadult ~4days before final moult
Adult	after final moult
Presence of male genital structures in the female genital tract after mating/plugging occurrence
No	Explanation
0	No
1	Yes
Plug in the entrance of the left/right spermatheca
No	Explanation
0	No
1	Yes
Plugging success (male`s embolus loss/es that can be found inside the female genitalia)
No	Explanation
0	No
1	Yes
Legend - state of male pedipalps after copulations
Presence of emboli after mating (left and/or right palp --> 1 only if both emboli)/indicates embolus loss
No	Explanation
0	Not present (embolus loss; one or two)
1	Present (no embolus loss)
Cannibalism (Female attacks male)
No	Explanation
0	No
1	Yes
Legend - Measurements of female genitalia (right spermathecae)
Spermatheca
AL		Anterior lobe of spermatheca
PL		Posterior lobe of spermatheca
